# Supplementary material for: Efficacy and safety of fecal microbiota transplantation in the treatment of ulcerative colitis: a systematic review and meta-analysis
Source: Sci Rep. 2023 Sep 3;13:14494. doi: 10.1038/s41598-023-41182-6 (PMC10475461; doi:10.1038/s41598-023-41182-6)
Supplement: Supplementary file 11 — Supplementary Information 11. [file 41598_2023_41182_MOESM11_ESM.xlsx]

## Sheet: Table
Supplementary Table 1. The adverse events in each of the studies
References	Control												FMT
	Infection	Worsening ulcerative colitis	abdominal pain	abdominal bloating	rash	nausea/ vomiting	fever	perianal pain	transient diarrhea	Constipation	rectal bleeding		Infection	Worsening ulcerative colitis	abdominal pain	abdominal bloating	rash	nausea/ vomiting	fever	perianal pain	transient diarrhea	Constipation	rectal bleeding
Kedia et al	0	14	17	12	0	4	3	0	11	0	0		0	10	11	17	0	4	1	0	13	0	0
Sarbagili et al	/	/	/	/	/	/	/	/	/	/	/		/	/	/	/	/	/	/	/	/	/	/
Haifer et al	0	1	0	0	0	0	0	0	0	0	1		0	2	0	0	/	0	0	/	0	0	0
Crothers et al	0	1	0	0	0	1	0	0	0	0	0		0	1	0	0	0	0	1	0	0	0	0
Brezina et al	0	9	8	1	1	0	1	0	0	0	0		1	8	5	2	0	0	2	0	0	0	0
Pai et al	0	1	0	0	0	0	0	0	0	0	0		0	3	0	0	0	0	0	0	0	0	0
Fang et al	/	/	/	/	/	/	/	/	/	/	/		/	/	/	/	/	/	/	/	/	/	/
Schierova et al	0	0	0	0	0	0	0	0	0	0	0		0	0	0	0	0	0	0	0	0	0	0
Sood et al	0	0	13	0	0	0	3	0	3	0	0		0	0	16	0	0	0	1	3	4	0	0
Costello et al	0	2	0	0	0	0	0	0	0	0	0		1	2	0	0	0	0	0	0	0	0	0
Paramsothy et al	6	0	11	19	0	3	2	0	9	0	0		7	0	12	18	3	3	3	0	10	0	0
Rossen et al	0	0	10	8	0	0	0	0	5	1	0		0	0	1	4	0	0	2	0	1	0	0
Moayyedi et al	1	1	0	0	0	0	0	0	0	0	0		2	0	1	0	0	0	0	/	0	0	0
